# Supplementary material for: A multimodal intervention to optimise antimicrobial use in residential aged care facilities (ENGAGEMENT): protocol for a stepped-wedge cluster randomised trial
Source: Trials. 2022 May 21;23:427. doi: 10.1186/s13063-022-06323-8 (PMC9123829; doi:10.1186/s13063-022-06323-8)
Supplement: Supplementary file 1 — Additional file 1. Appendix. [file 13063_2022_6323_MOESM1_ESM.zip]

Archive with 2 entries (2 files):
- 190422_SPIRIT+checklist_AMSENGAGEMENT v3R2.docx
- Supplementary materials_Appendix_AMSR2_2.docx
